# Supplementary material for: Histological Characteristics, Cell Wall Hydrolytic Enzymes Activity and Candidate Genes Expression Associated with Seed Shattering of Elymus sibiricus Accessions
Source: Front Plant Sci. 2017 Apr 19;8:606. doi: 10.3389/fpls.2017.00606 (PMC5395624; doi:10.3389/fpls.2017.00606)
Supplement: Supplementary file 1 [file Table_1.XLS]

## Sheet: Sheet1
Additional file 1: Table 1: Candidate genes involved in seed shattering, sequences, length, primer sequences and annotation.
Gene	Enzyme No.	Unigene ID	Length	Unigene sequence	Forward primer (5'-3')	Reverse primer (5'-3')	COG_class	COG_class_annotation	GO_annotation	KEGG_annotation	KOG_class	KOG_class_annotation	Pfam_annotation	Swissprot_annotation	nr_annotation
PAL,phenylalanine ammonia-lyase	EC:4.3.1.24	c66041.graph_c0	924	GAAGAACGTTGCAAACATCAACTTGTGGAAATTATAATGAAAAAATAGTATCATCATTGGAGCCTTCTGAAATTTGAAGCACGCTACTCTTGCATTTCTGGATCCTCTGTTCAGCAGATAGGTAAGGGCTCACCATTCCACTCCTTGAGGCACTCCAGCAGCGCGTCGATGTGCTTGCCCTGGTTCATGGCAACGAAAACCTTGTCCACCTCTTCGCCAGGAGACCGCGTCTTCTCCCCGGTCAAGTACTCTGTTCCAAGCTCCTTGCGCACGAACCGGTAGAGCGGGTACGACCGACATTCGGCGATACGGTTCTGCTGTGCGGCGGTGCCATTCTCCACGGCGCTGCGGGCGGCCTCGACCTCCTTTGGCAACACTGCACGGAGCTCCTGCTCGAAC…	CTCCTTGAGGCACTCCAGCA	GCACAGCAGAACCGTATCGC	--	--	Cellular Component: cytoplasm (GO:0005737);; Biological Process: L-phenylalanine catabolic process (GO:0006559);; Biological Process: cinnamic acid biosynthetic process (GO:0009800);; Molecular Function: phenylalanine ammonia-lyase activity (GO:0045548);;	K10775|0|bdi:100845653|phenylalanine ammonia-lyase; K10775 phenylalanine ammonia-lyase [EC:4.3.1.24] (A)	[Q]	Secondary metabolites biosynthesis, transport and catabolism	Aromatic amino acid lyase	Phenylalanine ammonia-lyase GN=PAL OS=Triticum aestivum (Wheat) PE=3 SV=1	Phenylalanine ammonia-lyase [Triticum urartu]
GLU, Beta-glucosidase	EC:3.2.1.21	c70522.graph_c2	1609	TGAAATGCAAACTCTCTTGCGTTTTCTCGAAAAAACAAGAGACTTGCCAAGTTTGGCATGCAGTAGAGGGCCACTACCTTGGTTTGTCAATAGTACTCCCTATGTAAATTTTTATAAGACGTTTTACATCACTACCGTGCCTTGTTCATCTTCACAGCCCACGCATGTATTTGCATGCTATTGAATGAAAATTGAGATTTTGCAGCATTGCAGGTACTATCTAAATGCAGGTAGGTGATTTCAATCTTCAACTATTGACTAAACCCGACACCTTGTGTATCGACATATTAATATTTTCCGCATATACATCAACATAGACATATATATCAGGATCAATCCAATCCAAAGAAGCAGAGACCTATACATAAACCCCAAGCTCTGTGTGAGCTTGTACTCGAC…	CGTACCACCAACCGAGCAAT	GGAGCACTGTGAATGAGCCAA	[G]	Carbohydrate transport and metabolism	Biological Process: carbohydrate metabolic process (GO:0005975);; Molecular Function: beta-glucosidase activity (GO:0008422);; Cellular Component: cytoplasmic membrane-bounded vesicle (GO:0016023);;	K01188|9.9044e-115|bdi:100824027|beta-glucosidase 31-like; K01188 beta-glucosidase [EC:3.2.1.21] (A)	[G]	Carbohydrate transport and metabolism	Glycosyl hydrolase family 1	Beta-glucosidase 31 (Precursor) GN=OsJ_29984 OS=Oryza sativa subsp. japonica (Rice) PE=2 SV=1	Hydroxyisourate hydrolase [Aegilops tauschii]
CesA,Cellulose synthase	EC:2.4.1.12	c66592.graph_c0	2577	GGGACTGTGCATGCGCGCGGCGCGGTATATGGCTGGCGCGGGTGACCAGGCCAAACAAGCTCGCGAGCACGCACCGGGGCACGGCACGGACGCACGGCGTGTCCGTCGAGAGCTGGGCCTGCTTCAGCCAGCGTCACTGCTGATGTGCCTCCCCCTTCCTCGCGGGGAGCATATATACGCGCACCTGCGCGCGCTCCTGCCCAGCACCTCCCCTCTGCCTCCGGGAAAGCTTGAGACAGCCAGTCGAGAGAGAGAGAGATGGAGAGGCGGCTGTTCGAGACGGAGACGCACGGGGGGCGGGCGGTGTACAGGCTCCACGCCGTCACGGTGGCCGCTGGGATCCTCCTGGTGCTCTACTACCGGGCGACACGCGTGCCGGCCGCCGGCGAGGGGAGGGCG…	CCTATCGCTCATGGCGTACA	CCGGTGACCTTGGCTCAAT	[M]	Cell wall/membrane/envelope biogenesis	Cellular Component: Golgi membrane (GO:0000139);; Cellular Component: mitochondrion (GO:0005739);; Cellular Component: endoplasmic reticulum (GO:0005783);; Cellular Component: plasma membrane (GO:0005886);; Cellular Component: integral component of membrane (GO:0016021);; Molecular Function: cellulose synthase (UDP-forming) activity (GO:0016760);; Biological Process: cellulose biosynthetic proces…	--	--	--	Cellulose synthase;; Glycosyltransferase like family 2	Cellulose synthase-like protein E6 GN=P0556A05.32 OS=Oryza sativa subsp. japonica (Rice) PE=2 SV=1	predicted protein [Hordeum vulgare subsp. vulgare]
PG,Polygalacturonase	EC: 3.2.1.15	c53977.graph_c0	563	GGCAAGAAGGAAGTACTACTATATGGCAACAGAGCATTATGCATGTATATTCTGGTAACTGTCACACAAACATCTCATACGGTTACATTTTCATCTTTCTATATACAATATATAGGTAATTTATACTATACTACACGACCATGCTTTAACTAAGTTTTTTTTTTCTGGCCTAGTAATATATTTTCTCTGGTTTTAATTACTTCCTCATCTATAAGGGACGTGCGATGGCGTCATCAGTAACACTTTAAGCTGCTAGTTTCATCCACGTTCTTGGGCACGCCCTCTATGAGACACGCCACCGGCGGCACAATGGGCGTGGTGGTGTTGCCGTAGACGTTCCAGCAGAAGGGGCTGTCGACGGTGTCGCCGGAGGCGGGCAGCAGCTCGACGCCGGAGAGG…	CTTCGTCTCCGACATCACCT	GCACGCCCTCTATGAGACAC	--	--	Molecular Function: polygalacturonase activity (GO:0004650);; Cellular Component: extracellular region (GO:0005576);; Biological Process: carbohydrate metabolic process (GO:0005975);;	--	--	--	Glycosyl hydrolases family 28	Polygalacturonase At1g48100 (Precursor) GN=At1g48100 OS=Arabidopsis thaliana (Mouse-ear cress) PE=2 SV=1	PREDICTED: polygalacturonase At1g48100 [Brachypodium distachyon]
XIP1,Xylanase inhibitor protein 1	EC:3.2.1.8	c59699.graph_c0	1367	GCACTACATTATTAAACAGAGGAAGTACAAAACCATACAACACGAACGGCAGATGATTCACCGCTATATAATGGAACCGGTAGAAAGGTCTTTGCGGCGGCGGCGGTGCGTTTCTAGAGCATGGCTGACTAGTGAACTCACGAGAGCACTTTCGTCGAACAGATAAGTGATAACTAACACGGAAATCCATCTATTAATGCAAACCTTCCCAGAGGTCTCGCTTTATTCTTGTATAAAGCACACAACTGCACACTGGTGATACTTATTTACCGTACACATGCAGAGGACTAGAGGAGTATAGTACTAGTAGTATGCAGTACACAGACGGATACACCAAATTCACACGGTGACGACGTGATCGACGGAGGCTCAAGCCCATTGGATGGCGTAGCTGCTGTA…	TTGGATGGCGTAGCTGCTG	CGTTCACCCGAAGAACCTCTAC	--	--	Molecular Function: hydrolase activity, hydrolyzing O-glycosyl compounds (GO:0004553);; Cellular Component: extracellular region (GO:0005576);; Biological Process: defense response (GO:0006952);; Biological Process: xylan catabolic process (GO:0045493);;	K01183|2.28723e-112|bdi:100841773|xylanase inhibitor protein 1-like; K01183 chitinase [EC:3.2.1.14] (A)	[M]	Cell wall/membrane/envelope biogenesis	--	Xylanase inhibitor protein 1 (Precursor) GN=XIPI OS=Triticum aestivum (Wheat) PE=1 SV=2	predicted protein [Hordeum vulgare subsp. vulgare]
